# Supplementary material for: Membrane Proteocomplexome of Campylobacter jejuni Using 2-D Blue Native/SDS-PAGE Combined to Bioinformatics Analysis
Source: Front Microbiol. 2020 Nov 19;11:530906. doi: 10.3389/fmicb.2020.530906 (PMC7717971; doi:10.3389/fmicb.2020.530906)
Supplement: Supplementary file 6 [file Data_Sheet_1.xlsx]

## Sheet: Feuil1
Supplemental Table S2. Identification of proteins expressed in membrane of Campylobacter jejuni 81-176 by LC MS/MS
Ions score is -10*Log(P), where P is the probability that the observed match is a random event. Individual ions scores > 35 indicate identity or extensive homology (p<0.05). Protein scores are derived from ions scores as a non-probabilistic basis for ranking protein hits.
Proteins with two or more unique peptides matching the protein sequence were automatically considered as a positive identification
Enzyme: Trypsin: cuts C-term side of KR unless next residue is P.
mass tolerance for monoisotopic peptide window was set to ± 1.0 Da
MS/MS tolerance window was set to ± 0.5 Da
Variable modifications: Acetyl (N-term), Amidated (Protein C-term), Carboxymethyl (C), Gln->pyro-Glu (N-term Q), Glu->pyro-Glu (N-termE), Oxidation (M)
Bacterial localization prediction with Platform MicroScope and Psort 3.0.2

## Sheet: complex 0
spot number	Bacterial localization prediction	Accession number	Mass (Mr)	emPAI	Description	Protein sequence coverage (%)	Unformatted sequence string (residues)	Matched peptides
0	cytoplasmic	EAQ72817.1	57934	2.42	chaperonin GroEL [Campylobacter jejuni subsp. jejuni 81-176]	39	545	Query	Start	End	Observed	Mr(expt)	Mr(calc)	Delta	M	Score	Expect	Rank	U	Peptide
								250	2	12	639.8900	1277.7654	1277.6615	0.1039	1	64	6.4e-05	1	U	M.AKEIIFSDEAR.N
								258	63	74	654.3100	1306.6054	1306.6187	-0.0132	0	56	0.00041	1	U	K.DSLENMGASLVR.E+Oxidation(M)
								470	80	100	1045.1600	2088.3054	2088.0488	0.2567	0	43	0.0069	1	U	K.TADQAGDGTTTATVLAHAIFK.E
								288	80	100	697.2300	2088.6682	2088.0488	0.6194	0	49	0.0024	1	U	K.TADQAGDGTTTATVLAHAIFK.E
								347	142	156	788.4000	1574.7854	1574.7787	0.0067	0	51	0.0015	1	U	K.EIAQVATISANSDEK.I
								215	157	167	595.9000	1189.7854	1189.6012	0.1842	0	51	0.0016	1	U	K.IGNLIADAMEK.V+Oxidation(M)
								173	171	180	530.9600	1059.9054	1059.5448	0.3606	0	38	0.027	1	U	K.DGVITVEEAK.S
								412	210	224	886.7000	1771.3854	1770.9114	0.4741	0	79	1.9e-06	1	U	K.MTVELSSPYILLFDK.K+Oxidation(M)
								254	231	241	648.3400	1294.6654	1294.7496	-0.0842	0	36	0.04	1	U	K.DLLPVLEQIQK.T
								380	242	265	836.8000	2507.3782	2506.4258	0.9524	0	41	0.012	1	U	K.TGKPLLIIAEDIEGEALATLVVNK.L
								498	285	306	1180.5200	2359.0254	2359.2304	-0.2050	1	59	0.00016	1	U	R.KAMLEDIAILTGGEVISEELGR.T+Oxidation(M)
								493	286	306	1116.6900	2231.3654	2231.1355	0.2300	0	85	3.7e-07	1	U	K.AMLEDIAILTGGEVISEELGR.T+Oxidation(M)
								318	286	306	744.8500	2231.5282	2231.1355	0.3927	0	47	0.0035	1	U	K.AMLEDIAILTGGEVISEELGR.T+Oxidation(M)
								280	350	361	685.5900	1369.1654	1368.6157	0.5497	0	65	5.5e-05	1	U	K.AQIAETTSDYDR.E
								366	350	363	814.1000	1626.1854	1625.7533	0.4322	1	46	0.0042	1	U	K.AQIAETTSDYDREK.L
								216	393	403	596.2300	1190.4454	1189.5939	0.8516	1	50	0.0018	1	U	K.DRVDDALSATK.A
								342	404	420	784.4700	1566.9254	1566.8981	0.0274	0	82	9.9e-07	1	U	K.AAVEEGIVIGGGAALIK.A
								343	404	420	784.5500	1567.0854	1566.8981	0.1874	0	59	0.0002	1	U	K.AAVEEGIVIGGGAALIK.A
								304	481	499	722.0700	2163.1882	2163.0882	0.1000	1	39	0.022	1	U	K.GEYVNMLESGIIDPVKVER.V+Oxidation(M)

## Sheet: complex 1
spot number	Bacterial localization prediction	Accession number	Mass (Mr)	emPAI	Description	Protein sequence coverage (%)	Unformatted sequence string (residues)	Matched peptides
1.1	cytoplasmic	EAQ73148.1	36901	1.34	ketol-acid reductoisomerase [Campylobacter jejuni subsp. jejuni 81-176]	27	340	Query	Start	End	Observed	Mr(expt)	Mr(calc)	Delta	M	Score	Expect	Rank	U	Peptide
								352	60	73	728.3900	1454.7654	1454.6711	0.0943	0	85	5.5e-07	1	U	K.NAGFEVMSVSEASK.T
								173	123	132	529.1700	1056.3254	1055.6049	0.7206	0	55	0.00055	1	U	K.GIDVIMIAPK.A
								188	123	132	537.1100	1072.2054	1071.5998	0.6056	0	58	0.00031	1	U	K.GIDVIMIAPK.A+Oxidation(M)
								374	140	160	763.2300	2286.6682	2287.0791	-0.4109	0	43	0.0096	1	U	R.NEFTLGGGTPCLIAIHQDESK.N+Carboxymethyl(C)
								315	164	177	675.3800	1348.7454	1348.7099	0.0356	0	93	7.7e-08	1	U	K.NLALSYASAIGGGR.T
								457	250	266	940.0600	1878.1054	1877.8683	0.2371	0	93	7.4e-08	1	U	R.YSISNTAEYGDYITGPK.I
								140	282	290	496.6400	991.2654	990.5134	0.7520	0	48	0.0029	1	U	K.DIQNGVFAK.D
								176	309	317	531.9500	1061.8854	1062.5015	-0.6161	0	40	0.018	1	U	K.NMNDSLIEK.T
1.2	cytoplasmic	EAQ72988.1	19474	0.48	nonheme iron-containing ferritin [Campylobacter jejuni subsp. jejuni 81-176]	16	167	Query	Start	End	Observed	Mr(expt)	Mr(calc)	Delta	M	Score	Expect	Rank	U	Peptide
								489	57	74	1066.0000	2129.9854	2130.0844	-0.0990	0	48	0.002	1	U	K.LITYLNETDSHVELQEVK.Q
								314	90	99	648.3300	1294.6454	1294.6194	0.0261	0	44	0.0055	1	U	K.TYEHEQFITK.S

## Sheet: complex 2
spot number	Bacterial localization prediction	Accession number	Mass (Mr)	emPAI	Description	Protein sequence coverage (%)	Unformatted sequence string (residues)	Matched peptides
2.1	cytoplasmicMembrane	EAQ73056.1	73741	0.90	fumarate reductase flavoprotein subunit [Campylobacter jejuni subsp. jejuni 81-176]	20	663	Query	Start	End	Observed	Mr(expt)	Mr(calc)	Delta	M	Score	Expect	Rank	U	Peptide
								192	61	75	549.7900	1646.3482	1645.7220	0.6262	0	40	0.017	1	U	K.GEGDNEDLHFADTVK.G
								347	198	210	724.4700	1446.9254	1446.7831	0.1424	0	83	8.3e-07	1	U	R.DLTNGQLIAYIAR.G
								188	211	221	542.5300	1083.0454	1082.5179	0.5276	0	58	0.00024	1	U	R.GTMIATGGYGR.I
								314	351	363	680.7500	1359.4854	1359.6307	-0.1452	0	54	0.0006	1	U	K.TFNGIDPADEGPK.G
								287	435	446	651.2900	1300.5654	1300.6623	-0.0968	0	43	0.0079	1	U	K.NNGEVIDTNVVK.D
								373	488	501	759.4600	1516.9054	1516.7620	0.1434	1	47	0.004	1	U	R.TGEGLKEAVDELEK.L
								380	570	582	775.4400	1548.8654	1548.7573	0.1082	0	57	0.00032	1	U	R.TNTFWVEGETLPR.I
								274	583	592	641.8400	1281.6654	1281.6162	0.0492	0	73	7.7e-06	1	U	R.IEYEELDIMK.M
								232	606	616	607.3900	1212.7654	1212.6350	0.1305	0	38	0.026	1	U	K.GNIIENPLSEK.R
								318	606	617	685.3800	1368.7454	1368.7361	0.0094	1	48	0.0024	1	U	K.GNIIENPLSEKR.Q
								201	618	627	571.4700	1140.9254	1140.5775	0.3480	1	54	0.00065	1	U	R.QAEVDAIREK.M+Gln->pyro-Glu(N-term Q)
								448	636	650	913.9400	1825.8654	1825.8920	-0.0265	0	61	0.00014	1	U	R.YEIQNALMPYELQAK.Y+Oxidation(M)
2.2	cytoplasmicMembrane	EAQ73378.1	27541	0.88	fumarate reductase iron-sulfur protein [Campylobacter jejuni subsp. jejuni 81-176]	22	241	Query	Start	End	Observed	Mr(expt)	Mr(calc)	Delta	M	Score	Expect	Rank	U	Peptide
								461	83	98	933.9700	1865.9254	1865.8692	0.0563	0	49	0.002	1	U	K.DYPDGVIELMPMPAFR.H+Oxidation(M)
								259	127	136	610.3900	1218.7654	1218.6092	0.1563	1	40	0.017	1	U	K.ETDISKLEER.I
								424	137	150	831.9500	1661.8854	1661.7784	0.1070	0	70	1.7e-05	1	U	R.IEPEVADETFELDR.C
								412	151	164	814.7900	1627.5654	1627.6827	-0.1172	0	68	2.3e-05	1	U	R.CIECGICVASCATK.L+4 Carbamidomethyl(C)
2.3	cytoplasmicMembrane	EAQ73136.1	30009	0.11	fumarate reductase cytochrome b-556 subunit [Campylobacter jejuni subsp. jejuni 81-176]	5	260	Query	Start	End	Observed	Mr(expt)	Mr(calc)	Delta	M	Score	Expect	Rank	U	Peptide
								92	106	111	410.4000	818.7854	819.4603	-0.6748	0	15	0.86	1	U	R.QYQILR.T
								169	3	11	511.5600	1021.1054	1020.5491	0.5563	0	37	0.0044	1	U	R.ELIEGYLGK.S

## Sheet: complex 3
spot number	Bacterial localization prediction	Accession number	Mass (Mr)	emPAI	Description	Protein sequence coverage (%)	Unformatted sequence string (residues)	Matched peptides
3.1	outerMembrane	EAQ72728.1	45681	5.05	major outer membrane protein [Campylobacter jejuni subsp. jejuni 81-176]	49	424	Query	Start	End	Observed	Mr(expt)	Mr(calc)	Delta	M	Score	Expect	Rank	U	Peptide
								62	31	39	480.4900	958.9654	958.5084	0.4571	0	45	0.0061	1	U	K.DVDVSGVLR.Y
								122	40	49	639.7600	1277.5054	1277.5677	-0.0622	1	38	0.027	1	U	R.YRYDTGNFDK.N
								202	42	61	769.0300	2304.0682	2304.0407	0.0275	1	62	0.00012	1	U	R.YDTGNFDKNFVNNSNLNNSK.Q
								138	50	61	682.9100	1363.8054	1363.6480	0.1574	0	60	0.00018	1	U	K.NFVNNSNLNNSK.Q
								185	68	81	748.4000	1494.7854	1494.7467	0.0388	0	97	3.2e-08	1	U	R.AQVNFSAAIADNFK.A
								186	68	81	748.4200	1494.8254	1494.7467	0.0788	0	97	3.3e-08	1	U	R.AQVNFSAAIADNFK.A
								187	68	81	748.4700	1494.9254	1494.7467	0.1788	0	75	5.8e-06	1	U	R.AQVNFSAAIADNFK.A
								188	68	81	748.4800	1494.9454	1494.7467	0.1988	0	97	3.4e-08	1	U	R.AQVNFSAAIADNFK.A
								189	68	81	748.5200	1495.0254	1494.7467	0.2788	0	112	1.2e-09	1	U	R.AQVNFSAAIADNFK.A
								190	68	81	748.6000	1495.1854	1494.7467	0.4388	0	80	1.7e-06	1	U	R.AQVNFSAAIADNFK.A
								191	68	81	748.8800	1495.7454	1494.7467	0.9988	0	81	1.4e-06	1	U	R.AQVNFSAAIADNFK.A
								327	82	101	1039.1900	2076.3654	2076.9541	-0.5887	0	71	1.2e-05	1	U	K.AFVQFDYNAADGGYGANGIK.N
								145	82	101	693.2400	2076.6982	2076.9541	-0.2559	0	39	0.021	1	U	K.AFVQFDYNAADGGYGANGIK.N
								329	82	101	1039.5300	2077.0454	2076.9541	0.0913	0	38	0.02	1	U	K.AFVQFDYNAADGGYGANGIK.N
								331	82	101	1039.6100	2077.2054	2076.9541	0.2513	0	106	3.7e-09	1	U	K.AFVQFDYNAADGGYGANGIK.N
								332	82	101	1039.6100	2077.2054	2076.9541	0.2513	0	43	0.0068	1	U	K.AFVQFDYNAADGGYGANGIK.N
								320	111	129	1034.8200	2067.6254	2068.0365	-0.4110	0	86	3.8e-07	1	U	R.QLYLTYTNEDVATSVIAGK.Q+Gln->pyro-Glu(N-term Q)
								321	111	129	1035.0200	2068.0254	2068.0365	-0.0110	0	103	7.3e-09	1	U	R.QLYLTYTNEDVATSVIAGK.Q+Gln->pyro-Glu(N-term Q)
								322	111	129	1035.0300	2068.0454	2068.0365	0.0090	0	104	5.2e-09	1	U	R.QLYLTYTNEDVATSVIAGK.Q+Gln->pyro-Glu(N-term Q)
								323	111	129	1035.2000	2068.3854	2068.0365	0.3490	0	90	1.3e-07	1	U	R.QLYLTYTNEDVATSVIAGK.Q+Gln->pyro-Glu(N-term Q)
								335	111	129	1043.5300	2085.0454	2085.0630	-0.0175	0	97	2.9e-08	1	U	R.QLYLTYTNEDVATSVIAGK.Q
								336	111	129	1043.5800	2085.1454	2085.0630	0.0825	0	95	4.4e-08	1	U	R.QLYLTYTNEDVATSVIAGK.Q
								337	111	129	1043.6000	2085.1854	2085.0630	0.1225	0	86	3.5e-07	1	U	R.QLYLTYTNEDVATSVIAGK.Q
								338	111	129	1043.6200	2085.2254	2085.0630	0.1625	0	88	2e-07	1	U	R.QLYLTYTNEDVATSVIAGK.Q
								395	130	150	1106.8300	2211.6454	2211.1172	0.5282	0	46	0.0035	1	U	K.QQLNTIWTDNGVDGLVGTGIK.V+Gln->pyro-Glu(N-term Q)
								400	130	150	1115.0900	2228.1654	2228.1437	0.0217	0	36	0.034	1	U	K.QQLNTIWTDNGVDGLVGTGIK.V
								401	130	150	1115.1100	2228.2054	2228.1437	0.0617	0	43	0.0067	1	U	K.QQLNTIWTDNGVDGLVGTGIK.V
								402	130	150	1115.1800	2228.3454	2228.1437	0.2017	0	42	0.0093	1	U	K.QQLNTIWTDNGVDGLVGTGIK.V
								403	130	150	1115.2100	2228.4054	2228.1437	0.2617	0	48	0.0019	1	U	K.QQLNTIWTDNGVDGLVGTGIK.V
								404	130	150	1115.4100	2228.8054	2228.1437	0.6617	0	42	0.0083	1	U	K.QQLNTIWTDNGVDGLVGTGIK.V
								356	151	181	1065.8200	3194.4382	3194.5805	-0.1424	0	48	0.002	1	U	K.VVNNSIDGLTLAAFAVDSFMAEEQGADLLGK.S
								357	151	181	1066.1500	3195.4282	3194.5805	0.8476	0	48	0.0022	1	U	K.VVNNSIDGLTLAAFAVDSFMAEEQGADLLGK.S
								364	151	181	1071.4300	3211.2682	3210.5755	0.6927	0	49	0.0017	1	U	K.VVNNSIDGLTLAAFAVDSFMAEEQGADLLGK.S+Oxidation(M)
								80	269	278	543.0700	1084.1254	1083.5825	0.5429	0	48	0.0026	1	U	R.HANGNLFALK.G
								492	301	328	1464.3800	2926.7454	2926.4560	0.2895	0	49	0.0011	1	U	K.ASTVVIEDQGNLGSLLAGEEIFYTTGSR.L
								279	336	352	969.5900	1937.1654	1936.9319	0.2335	0	78	2.2e-06	1	U	R.NIFGYVTGGYTFNETVR.V
								280	336	352	969.5900	1937.1654	1936.9319	0.2335	0	66	3.5e-05	1	U	R.NIFGYVTGGYTFNETVR.V
								281	336	352	969.8300	1937.6454	1936.9319	0.7135	0	83	7.3e-07	1	U	R.NIFGYVTGGYTFNETVR.V
								88	353	363	557.5100	1113.0054	1112.5502	0.4552	0	62	0.00012	1	U	R.VGADFVYGGTK.T
								25	375	381	393.8600	785.7054	785.4759	0.2295	1	46	0.0037	1	U	K.KLEAVAR.V
3.2	outerMembrane	EAQ72728.1	45681	4.54	major outer membrane protein [Campylobacter jejuni subsp. jejuni 81-176]	48	424	Query	Start	End	Observed	Mr(expt)	Mr(calc)	Delta	M	Score	Expect	Rank	U	Peptide
								56	31	39	480.2900	958.5654	958.5084	0.0571	0	50	0.0018	1	U	K.DVDVSGVLR.Y
								140	50	61	682.8800	1363.7454	1363.6480	0.0974	0	60	0.00018	1	U	K.NFVNNSNLNNSK.Q
								177	68	81	748.0600	1494.1054	1494.7467	-0.6412	0	97	3.3e-08	1	U	R.AQVNFSAAIADNFK.A
								178	68	81	748.3800	1494.7454	1494.7467	-0.0012	0	88	2.4e-07	1	U	R.AQVNFSAAIADNFK.A
								179	68	81	748.4200	1494.8254	1494.7467	0.0788	0	90	1.5e-07	1	U	R.AQVNFSAAIADNFK.A
								180	68	81	748.4300	1494.8454	1494.7467	0.0988	0	97	3.4e-08	1	U	R.AQVNFSAAIADNFK.A
								181	68	81	748.4400	1494.8654	1494.7467	0.1188	0	97	3.7e-08	1	U	R.AQVNFSAAIADNFK.A
								334	82	101	1039.3500	2076.6854	2076.9541	-0.2687	0	44	0.0055	1	U	K.AFVQFDYNAADGGYGANGIK.N
								335	82	101	1039.5600	2077.1054	2076.9541	0.1513	0	92	8.6e-08	1	U	K.AFVQFDYNAADGGYGANGIK.N
								143	82	101	693.4700	2077.3882	2076.9541	0.4341	0	71	1.6e-05	1	U	K.AFVQFDYNAADGGYGANGIK.N
								325	111	129	1034.6600	2067.3054	2068.0365	-0.7310	0	87	2.8e-07	1	U	R.QLYLTYTNEDVATSVIAGK.Q+Gln->pyro-Glu(N-term Q)
								326	111	129	1034.6600	2067.3054	2068.0365	-0.7310	0	91	1.1e-07	1	U	R.QLYLTYTNEDVATSVIAGK.Q+Gln->pyro-Glu(N-term Q)
								327	111	129	1034.8600	2067.7054	2068.0365	-0.3310	0	93	7.7e-08	1	U	R.QLYLTYTNEDVATSVIAGK.Q+Gln->pyro-Glu(N-term Q)
								328	111	129	1034.9600	2067.9054	2068.0365	-0.1310	0	66	3.4e-05	1	U	R.QLYLTYTNEDVATSVIAGK.Q+Gln->pyro-Glu(N-term Q)
								329	111	129	1035.5200	2069.0254	2068.0365	0.9890	0	108	2.3e-09	1	U	R.QLYLTYTNEDVATSVIAGK.Q+Gln->pyro-Glu(N-term Q)
								341	111	129	1043.6000	2085.1854	2085.0630	0.1225	0	62	9.4e-05	1	U	R.QLYLTYTNEDVATSVIAGK.Q
								342	111	129	1043.6200	2085.2254	2085.0630	0.1625	0	88	2.1e-07	1	U	R.QLYLTYTNEDVATSVIAGK.Q
								343	111	129	1043.6300	2085.2454	2085.0630	0.1825	0	80	1.5e-06	1	U	R.QLYLTYTNEDVATSVIAGK.Q
								344	111	129	1043.6700	2085.3254	2085.0630	0.2625	0	72	8.3e-06	1	U	R.QLYLTYTNEDVATSVIAGK.Q
								416	130	150	1114.8100	2227.6054	2228.1437	-0.5383	0	54	0.00052	1	U	K.QQLNTIWTDNGVDGLVGTGIK.V
								417	130	150	1115.0600	2228.1054	2228.1437	-0.0383	0	62	9e-05	1	U	K.QQLNTIWTDNGVDGLVGTGIK.V
								418	130	150	1115.0700	2228.1254	2228.1437	-0.0183	0	44	0.0058	1	U	K.QQLNTIWTDNGVDGLVGTGIK.V
								419	130	150	1115.2100	2228.4054	2228.1437	0.2617	0	45	0.0042	1	U	K.QQLNTIWTDNGVDGLVGTGIK.V
								373	151	181	1065.9200	3194.7382	3194.5805	0.1576	0	40	0.013	1	U	K.VVNNSIDGLTLAAFAVDSFMAEEQGADLLGK.S
								374	151	181	1065.9500	3194.8282	3194.5805	0.2476	0	56	0.00033	1	U	K.VVNNSIDGLTLAAFAVDSFMAEEQGADLLGK.S
								382	151	181	1070.9600	3209.8582	3210.5755	-0.7173	0	53	0.00061	1	U	K.VVNNSIDGLTLAAFAVDSFMAEEQGADLLGK.S+Oxidation(M)
								383	151	181	1070.9700	3209.8882	3210.5755	-0.6873	0	67	2.7e-05	1	U	K.VVNNSIDGLTLAAFAVDSFMAEEQGADLLGK.S+Oxidation(M)
								384	151	181	1071.2600	3210.7582	3210.5755	0.1827	0	61	0.0001	1	U	K.VVNNSIDGLTLAAFAVDSFMAEEQGADLLGK.S+Oxidation(M)
								79	269	278	543.0300	1084.0454	1083.5825	0.4629	0	58	0.00026	1	U	R.HANGNLFALK.G
								206	279	300	786.8200	2357.4382	2357.1175	0.3206	1	38	0.027	1	U	K.GSIEVNGWDASLGGLYYGDKEK.A
								290	336	352	969.4000	1936.7854	1936.9319	-0.1465	0	66	3.4e-05	1	U	R.NIFGYVTGGYTFNETVR.V
								291	336	352	969.4700	1936.9254	1936.9319	-0.0065	0	83	6.9e-07	1	U	R.NIFGYVTGGYTFNETVR.V
								292	336	352	969.5200	1937.0254	1936.9319	0.0935	0	73	7.9e-06	1	U	R.NIFGYVTGGYTFNETVR.V
								293	336	352	969.5200	1937.0254	1936.9319	0.0935	0	83	7.1e-07	1	U	R.NIFGYVTGGYTFNETVR.V
								294	336	352	969.9500	1937.8854	1936.9319	0.9535	0	103	7.3e-09	1	U	R.NIFGYVTGGYTFNETVR.V
								85	353	363	557.4800	1112.9454	1112.5502	0.3952	0	56	0.00044	1	U	R.VGADFVYGGTK.T
								160	353	374	727.2100	2178.6082	2178.0706	0.5376	1	36	0.038	1	U	R.VGADFVYGGTKTEATNHLGGGK.K
								80	364	374	543.0600	1084.1054	1083.5309	0.5746	0	67	3.7e-05	1	U	K.TEATNHLGGGK.K
								22	375	381	393.7500	785.4854	785.4759	0.0095	1	41	0.0097	1	U	K.KLEAVAR.V
3.3	outerMembrane	EAQ72728.1	45681	1.36	major outer membrane protein [Campylobacter jejuni subsp. jejuni 81-176]	30	424	Query	Start	End	Observed	Mr(expt)	Mr(calc)	Delta	M	Score	Expect	Rank	U	Peptide
								267	68	81	748.4200	1494.8254	1494.7467	0.0788	0	51	0.0012	1	U	R.AQVNFSAAIADNFK.A
								268	68	81	748.4500	1494.8854	1494.7467	0.1388	0	97	3.5e-08	1	U	R.AQVNFSAAIADNFK.A
								400	82	101	1039.1900	2076.3654	2076.9541	-0.5887	0	49	0.0018	1	U	K.AFVQFDYNAADGGYGANGIK.N
								402	82	101	1039.9700	2077.9254	2076.9541	0.9713	0	42	0.0094	1	U	K.AFVQFDYNAADGGYGANGIK.N
								398	111	129	1034.9600	2067.9054	2068.0365	-0.1310	0	43	0.0067	1	U	R.QLYLTYTNEDVATSVIAGK.Q+Gln->pyro-Glu(N-term Q)
								399	111	129	1035.3900	2068.7654	2068.0365	0.7290	0	46	0.0036	1	U	R.QLYLTYTNEDVATSVIAGK.Q+Gln->pyro-Glu(N-term Q)
								403	111	129	1043.3600	2084.7054	2085.0630	-0.3575	0	97	2.8e-08	1	U	R.QLYLTYTNEDVATSVIAGK.Q
								404	111	129	1043.5200	2085.0254	2085.0630	-0.0375	0	74	5.5e-06	1	U	R.QLYLTYTNEDVATSVIAGK.Q
								405	111	129	1043.5400	2085.0654	2085.0630	0.0025	0	84	5.5e-07	1	U	R.QLYLTYTNEDVATSVIAGK.Q
								406	111	129	1043.5600	2085.1054	2085.0630	0.0425	0	116	3.6e-10	1	U	R.QLYLTYTNEDVATSVIAGK.Q
								425	151	181	1071.1100	3210.3082	3210.5755	-0.2673	0	63	6.2e-05	1	U	K.VVNNSIDGLTLAAFAVDSFMAEEQGADLLGK.S+Oxidation(M)
								426	151	181	1071.3100	3210.9082	3210.5755	0.3327	0	65	3.8e-05	1	U	K.VVNNSIDGLTLAAFAVDSFMAEEQGADLLGK.S+Oxidation(M)
								427	151	181	1071.3300	3210.9682	3210.5755	0.3927	0	48	0.0024	1	U	K.VVNNSIDGLTLAAFAVDSFMAEEQGADLLGK.S+Oxidation(M)
								428	151	181	1071.3500	3211.0282	3210.5755	0.4527	0	60	0.00015	1	U	K.VVNNSIDGLTLAAFAVDSFMAEEQGADLLGK.S+Oxidation(M)
								429	151	181	1071.4100	3211.2082	3210.5755	0.6327	0	47	0.0025	1	U	K.VVNNSIDGLTLAAFAVDSFMAEEQGADLLGK.S+Oxidation(M)
								141	269	278	543.0700	1084.1254	1083.5825	0.5429	0	54	0.00074	1	U	R.HANGNLFALK.G
								368	336	352	969.4700	1936.9254	1936.9319	-0.0065	0	78	2.2e-06	1	U	R.NIFGYVTGGYTFNETVR.V
								369	336	352	969.4900	1936.9654	1936.9319	0.0335	0	79	1.7e-06	1	U	R.NIFGYVTGGYTFNETVR.V
								370	336	352	969.6400	1937.2654	1936.9319	0.3335	0	83	6.5e-07	1	U	R.NIFGYVTGGYTFNETVR.V
								371	336	352	969.7000	1937.3854	1936.9319	0.4535	0	103	7.6e-09	1	U	R.NIFGYVTGGYTFNETVR.V
								148	353	363	556.8500	1111.6854	1112.5502	-0.8648	0	56	0.00045	1	U	R.VGADFVYGGTK.T
								74	418	424	441.7500	881.4854	881.5011	-0.0156	1	48	0.0022	1	U	R.LQALYKF.-

## Sheet: complex 4
spot number	Bacterial localization prediction	Accession number	Mass (Mr)	emPAI	Description	Protein sequence coverage (%)	Unformatted sequence string (residues)	Matched peptides
4.1	cytoplasmicMembrane	EAQ71919.1	56733	0.26	disulfide bond formation protein. DsbB family [Campylobacter jejuni subsp. jejuni 81-176]	7	508	Query	Start	End	Observed	Mr(expt)	Mr(calc)	Delta	M	Score	Expect	Rank	U	Peptide
								314	238	249	682.9800	1363.9454	1364.6361	-0.6906	0	48	0.0001	1	U	K.FDNDINNAPFAK.I
								453	267	283	950.0100	1898.0054	1897.9421	0.0633	0	77	6.4e-08	1	U	K.AINTLDYINNEFVASSK.W
								223	338	348	594.6900	1187.3654	1186.5466	0.8189	0	53	3.1e-05	1	U	K.NPNASEEDIAK.Q

## Sheet: complex 5
spot number	Bacterial localization prediction	Accession number	Mass (Mr)	emPAI	Description	Protein sequence coverage (%)	Unformatted sequence string (residues)	Matched peptides
5.1	outerMembrane	EAQ73202.1	83117	0.05	outer membrane protein [Campylobacter jejuni subsp. jejuni 81-176]	13	739	Query	Start	End	Observed	Mr(expt)	Mr(calc)	Delta	M	Score	Expect	Rank	U	Peptide
								339	1	21	762.1000	2283.2782	2282.2854	0.9928	2	2	1.1e+02	2	U	-.MKKHLISICALVAIANAATIK.D+Carboxymethyl(C); Oxidation(M)
								326	4	24	740.9400	2219.7982	2219.2711	0.5271	1	2	1.1e+02	7	U	K.HLISICALVAIANAATIKDIK.F+Acetyl(N-term)
								190	113	127	558.4000	1672.1782	1671.8679	0.3103	1	3	1.1e+02	8	U	R.GTLLDEGSIKEAIER.I+Acetyl(N-term)
								360	164	178	790.1400	1578.2654	1578.8365	-0.5711	0	16	4.3	1	U	R.GENIIIDNVHLSGAK.K
								60	276	285	385.9100	1154.7082	1154.6044	0.1038	1	1	100	7	U	K.QNAQTVKDLR.S+Gln->pyro-Glu(N-term
								85	337	346	414.0300	1239.0682	1238.7135	0.3546	1	2	78	5	U	K.VIPHDKVYIR.N
								350	450	464	776.9600	1551.9054	1551.7377	0.1678	1	70	1.6e-05	1	U	K.SSVSVDKSDDTLSGR.I
								15	634	641	317.9500	950.8282	950.4934	0.3348	1	1	57	2	U	R.SIRGFESR.T
5.2	unknown	EAQ72997.1	37332	0.82	conserved hypothetical protein [Campylobacter jejuni subsp. jejuni 81-176]	17	332	Query	Start	End	Observed	Mr(expt)	Mr(calc)	Delta	M	Score	Expect	Rank	U	Peptide
								338	28	40	706.3500	1410.6854	1410.6375	0.0479	0	53	0.00089	1	U	K.QTDGDLSHNSNLK.S+Gln->pyro-Glu(N-termQ)
								209	43	52	573.0200	1144.0254	1143.6288	0.3966	0	65	6.8e-05	1	U	K.IVDWNLVSAK.L
								141	53	61	487.6600	973.3054	972.5604	0.7451	0	59	0.00023	1	U	K.LSNNTAILK.N
								364	143	156	754.8900	1507.7654	1507.7267	0.0388	0	75	6.2e-06	1	U	K.FSQTLTSAPAQDSR.T
								344	295	306	718.9600	1435.9054	1435.7129	0.1925	0	61	0.00014	1	U	K.MNLNLDNTQVFK.L

## Sheet: complex 6
spot number	Bacterial localization prediction	Accession number	Mass (Mr)	emPAI	Description	Protein sequence coverage (%)	Unformatted sequence string (residues)	Matched peptides
6.1	outerMembrane	EAQ73082.1	55385		RND efflux system, outer membrane lipoprotein CmeC [Campylobacter jejuni subsp. jejuni 81-176]	10	492	Query	Start	End	Observed	Mr(expt)	Mr(calc)	Delta	M	Score	Expect	Rank	U	Peptide
								43	75	80	359.8500	717.6854	716.3453	1.3402	0	10	2.4	2	U	K.NNNDLK.L
								133	47	54	447.1400	892.2654	891.4297	0.8357	0	0	20	7	U	K.ENNSSITK.N
								95	124	134	405.8700	1214.5882	1215.5408	-0.9526	0	9	2.6	1	U	R.TGEVSYGNDFK.M
								225	39	54	592.6700	1774.9882	1775.9053	-0.9172	1	13	0.8	1	U	K.LGALSWEKENNSSITK.N
								226	39	54	592.7400	1775.1982	1775.9053	-0.7072	1	7	3.8	2	U	K.LGALSWEKENNSSITK.N
								227	39	54	592.9200	1775.7382	1775.9053	-0.1672	1	2	12	5	U	K.LGALSWEKENNSSITK.N
								299	421	437	701.7400	2102.1982	2102.9578	-0.7597	1	4	7.9	2	U	K.ERYDIGEMSLQDYLEAR.Q+Oxidation(M)
6.2	cytoplasmicMembrane	EAQ73146.1	113891	0.07	RND efflux system. inner membrane transporter CmeB [Campylobacter jejuni subsp. jejuni 81-176]	2	1040	Query	Start	End	Observed	Mr(expt)	Mr(calc)	Delta	M	Score	Expect	Rank	U	Peptide
								288	170	182	620.2300	1238.4454	1238.6367	-0.1913	0	51	0.0014	1	U	R.VPGVGDANAIGNR.N
								316	712	722	657.8300	1313.6454	1313.6503	-0.0049	0	40	0.017	1	U	R.TTLDTTFPQYK.L
6.3	cytoplasmicMembrane	EAQ73146.1	113891	0.08	RND efflux system. inner membrane transporter CmeB [Campylobacter jejuni subsp. jejuni 81-176]	2	1040	Query	Start	End	Observed	Mr(expt)	Mr(calc)	Delta	M	Score	Expect	Rank	U	Peptide
								248	170	182	620.3100	1238.6054	1238.6367	-0.0313	0	74	6.3e-06	1	U	R.VPGVGDANAIGNR.N
								393	242	254	787.2500	1572.4854	1571.8307	0.6547	0	65	5.4e-05	1	U	R.LQNPSEFENIILR.T
6.4		EAQ72976.1	39980	0.41	CmeA [Campylobacter jejuni subsp. jejuni 81-176]	10	367	Query	Start	End	Observed	Mr(expt)	Mr(calc)	Delta	M	Score	Expect	Rank	U	Peptide
								276	43	55	734.3100	1466.6054	1466.7293	-0.1238	0	68	2.3e-06	1	U	K.SEDLPLSFTYPAK.L
								278	138	150	738.2900	1474.5654	1474.6576	-0.0921	0	37	0.00074	1	U	K.EYDSSLATFNNSK.A
								268	305	316	717.3600	1432.7054	1432.7562	-0.0507	0	41	0.0014	1	U	K.QDQNDVYVLLVK.N

## Sheet: complex 8
spot number	Bacterial localization prediction	Accession number	Mass (Mr)	emPAI	Description	Protein sequence coverage (%)	Unformatted sequence string (residues)	Matched peptides
8.1	cytoplasmic	EAQ72956.1	83110	0.59	formate dehydrogenase. alpha subunit. selenocysteine-containing [Campylobacter jejuni subsp. jejuni 81-176]	23	746	Query	Start	End	Observed	Mr(expt)	Mr(calc)	Delta	M	Score	Expect	Rank	U	Peptide
								89	51	57	406.0100	810.0054	810.4963	-0.4909	0	29	0.03	1	U	K.LIVVDPR.F
								129	178	186	467.2900	932.5654	931.5240	1.0415	0	71	2e-06	1	U	K.FGGGVNILR.G
								153	579	586	507.5900	1013.1654	1012.4502	0.7153	0	34	0.0079	1	U	K.YPSFEDQK.A
								29	249	257	339.2700	1014.7882	1015.5239	-0.7358	0	0	22	7	U	R.WWAAALNGK.D
								219	508	518	580.1800	1158.3454	1157.6656	0.6799	0	15	0.52	1	U	K.VLGITLSAQEK.E
								220	607	616	580.4900	1158.9654	1158.6397	0.3258	0	16	0.46	1	U	K.EFPLNLVTAR.L
								288	617	628	652.3000	1302.5854	1302.6350	-0.0496	0	61	1.5e-05	1	U	R.LVNLNGAGMENR.A+Oxidation(M)
								321	129	140	690.3300	1378.6454	1378.7820	-0.1366	0	49	0.00026	1	U	K.ELLVQITHEVAK.N
								329	258	271	700.7800	1399.5454	1399.6579	-0.1125	0	69	2e-06	1	U	K.DGNDAIDNAGTPLK.A
								344	164	177	726.9800	1451.9454	1451.8534	0.0921	0	72	8.5e-07	1	U	R.LAPIVQMVLGNIGK.F
								350	164	177	735.0400	1468.0654	1467.8483	0.2171	0	63	8.1e-06	1	U	R.LAPIVQMVLGNIGK.F+Oxidation(M)
								433	272	288	866.9600	1731.9054	1731.9189	-0.0135	0	55	4.9e-05	1	U	K.ALVVMGNGITSTAQQVK.V+Oxidation(M)
								450	486	502	914.9900	1827.9654	1827.9367	0.0288	0	37	0.0034	1	U	K.NAPLNSPIDTGYPQITK.D
								408	486	507	809.9100	2426.7082	2427.2281	-0.5200	1	42	0.001	1	U	K.NAPLNSPIDTGYPQITKDNIEK.V
								465	289	315	970.4400	2908.2982	2907.5957	0.7025	1	64	5e-06	1	U	K.VKEGLEALELLVLADPFVNEAGIIAER.K
8.2	cytoplasmicMembrane	EAQ72781.1	23690	0.18	formate dehydrogenase iron-sulfur subunit [Campylobacter jejuni subsp. jejuni 81-176]	19	213	Query	Start	End	Observed	Mr(expt)	Mr(calc)	Delta	M	Score	Expect	Rank	U	Peptide
								172	4	11	468.2400	934.4654	933.4920	0.9735	0	15	6.2	1	U	K.VNFANLEK.E
								259	48	58	586.4500	1170.8854	1170.6608	0.2246	0	65	6.2e-05	1	U	R.VITLNEGIQGK.E
								450	147	169	828.5900	2482.7482	2483.1971	-0.4489	2	3	93	2	U	R.ELYGQNRIAEGKVPVCAAMCSTK.A+Oxidation(M)
								235	154	169	536.5300	1606.5682	1606.7881	-0.2199	1	4	79	1	U	R.IAEGKVPVCAAMCSTK.A

## Sheet: complex 9
spot number	Bacterial localization prediction	Accession number	Mass (Mr)	emPAI	Description	Protein sequence coverage (%)	Unformatted sequence string (residues)	Matched peptides
9.1	unknown	EAQ72593.1	24933	0.65	cytochrome c oxidase. cbb3-type. subunit II [Campylobacter jejuni subsp. jejuni 81-176]	23	221	Query	Start	End	Observed	Mr(expt)	Mr(calc)	Delta	M	Score	Expect	Rank	U	Peptide
								301	184	194	610.1100	1218.2054	1218.5914	-0.3860	0	41	0.0018	1	U	K.AEAQAIVDQMK.N+Oxidation(M)
								147	172	183	444.8400	1331.4982	1331.6357	-0.1376	0	1	17	10	U	K.LGSWEDAQAEVK.A
								343	172	183	667.4400	1332.8654	1331.6357	1.2297	0	36	0.0043	1	U	K.LGSWEDAQAEVK.A
								391	159	171	727.2800	1452.5454	1452.6885	-0.1431	0	27	0.026	1	U	K.VFNVPYDAENGTK.L
								459	142	157	861.9400	1721.8654	1721.8472	0.0183	0	94	7.2e-09	1	U	K.NNADIETAYAEALTVK.K

[truncated: 11 more sheets: complex 10, complex 11, complex 12, complex 13, complex 14, complex 15, complex 16, complex 17, complex 18, complex 19, complex 20]
